# Supplementary material for: Prevalence of color vision deficiency in Africa: Systematic review and meta-analysis
Source: PLoS One. 2024 Dec 4;19(12):e0313819. doi: 10.1371/journal.pone.0313819 (PMC11616826; doi:10.1371/journal.pone.0313819)
Supplement: S1 Dataset — (XLSX) [file pone.0313819.s005.xlsx]

## Sheet: Sheet1
Authors	Years of study	Place of study	Sample	Age interval	Prevlance of colour blindness (%)	Prevlance of CVD (%)	Stan prevalence	log prevalence	Stan Log prevalence	Male(%	Female (%)	Type of colour defect	Method of Ass.t	Source population	Study design	month/ years of publication	Stan prevalence
Gudeta and Asrat, (2024)	-2015	Ethiopia	846	9-16	0.0484	4.84	0.737844	1.57691	5.66278	0.0449	0.0035	CVD	Ishihara	Primary AND Secondary school	Cross sectional	2024-01-01
Darge et al., (2017)	2015-11-01	Ethiopia	378	5.16	0.042	4.2	1.03172	1.43508	5.8033			CVD		Primary AND Secondary school	Cross sectional	2017-06-19
Mashige, (2019)	2017	South Africa	1305	7.17	0.022	2.2	0.406046	0.788457	5.96292	0.019	0.003	CVD	CVTME	Primary AND Secondary school	Cross sectional	2019-06-01
Dohvoma et al., (2018)	2015	Cameroon	303		0.017	1.7	0.742643	0.530628	5.57206	0.017	0	CVD	Ishihara	University students	Cross sectional	2018
Wale et al., (2018)	2016	Ethiopia	854	8.18	0.0424	4.24	0.689519	1.44456	5.79463	0.0318	0.0106	Color blindness	Ishihara	Primary AND Secondary school	Cross sectional	2018
Mitiku et al., 2020	Not recorded	Ethiopia	4004	18.47	0.0285	2.85	0.262964	1.04732	6.03019	0.0264	0.0021	CVD	Ishihara	University students	Cross sectional	2020
Ugalahi et al., (2016)	Not recorded	Nigeria	1635		0.0235	2.35	0.374637	0.854415	6.00395	0.0178	0.0052	CVD	Ishihara	Primary AND Secondary school	Cross sectional	2016
Oduntan et al., (2019)	Not recorded	Nigeria	2326	7.22	0.025	2.5	0.323718	0.916291	6.02626	0.021	0.004	CVD	Richmond-HRR	Primary AND Secondary school	Cross sectional	2019
Tabansi et al., 2008	Not recorded	Nigeria	1300		0.026	2.6	0.441362	0.955511	6.03318	0.004	0.022	CVD	Ishihara	Primary AND Secondary school	Cross sectional	2008
Woldeamanuel and Geta, (2018)	Not recorded	Ethiopia	844	7.18	0.041	4.1	0.682543	1.41099	5.82484	0.036	0.006	CVD	Ishihara	Primary AND Secondary school	Cross sectional	2018
Mulusew et al., (2013)	2009	Ethiopia	1040		0.042	4.2	0.622	1.43508	5.8033			CVD	Ishihara	Primary AND Secondary school	Cross sectional	2013
Eze et al., (2020)	Not recorded	Nigeria	950	10.2	0.012	1.2	0.35327	0.182322	3.89432	0.0094	0.0021	CVD	Ishihara	Primary AND Secondary school	Cross sectional	2020
Mengesha ., (2021)	Not recorded	Ethiopia	2400	12.16	0.0229	2.29	0.305339	0.828552	5.99012	0.0208	0.0021	CVD	Ishihara	Primary AND Secondary school	Cross sectional	2021
Fakorede et al., (2022)	Not recorded	Nigeria	1191	18.39	0.0285	2.85	0.482156	1.04732	6.03019	0.0201	0.0084	CVD	Ishihara	University students	Cross sectional	2022
Ativie et al ., (2017)	Not recorded	Nigeria	1500	10.6	0.0187	1.87	0.349765	0.625938	5.76742	0.0152	0.0033	CVD	Ishihara	Community	Cross sectional	2020
Nwobodo et al., (2022)	Not recorded	Nigeria	291		0.017	1.7	0.7578	0.530628	5.57206	0.0101	0.0069	CVD	Ishihara	University students	Cross sectional	2020
Extraxted on June 2024

## Sheet: Sheet2
Authors	Years of study	Place of study	Sample	Age interval	Prevlance of colour blindness (%)	Male(%	Female (%)	Type of colour defect	Method of Ass.t	Title	Source population	Study design	month/ years of publication
Temsgen etal	-2015	Ethiopia	846	9-16	0.0484	0.0449	0.0035	CVD	Ishihara	Prevalence and genotypic frequency of color vision defects among primary schoolchildren in Adama Town, Eastern Ethiopia	school childern	Cross sectional	2024-01-01
Haile etal	2015-11-01	Ethiopia	378	5.16	0.042			CVD		Prevalence of Visual Acuity Impairment among School Children at Arada Subcity Primary Schools in Addis Ababa, Ethiopia	school childern	Cross sectional	2017-06-19
Khathutshelo etal	2017	South Africa	1305	7.17	0.022	0.019	0.003	CVD	CVTME	Prevalence of congenital colour vision deficiency among Black school children in Durban, South Africa	school childern	Cross sectional	2019-06-01
Viola etal	2015	Cameroon	303		0.017	0.017	0	CVD	Ishihara	Color vision deficiency among biomedical students: a cross-sectional study	University students	Cross sectional	2018
Safaa etal	2018	Egypt	1426	17.25	0.069			Total color blindness	Ishihara	Prevalence and predictors of colour vision defects among Egyptian university students	University students	Cross sectional	2021
Mengistu etal	2016	Ethiopia	854	8.18	0.0424	0.0318	0.0106	Color blindness	Ishihara	Prevalence of color blindness among school children in three primary schools of Gish –Abay town district, Amhara regional state, north-west Ethiopi	school childern	Cross sectional	2018
Reta etal		Ethiopia	4004	18.47	0.0285	0.0264	0.0021	CVD	Ishihara	Prevalence and allele frequency of Congenital Colour Vision Deficiency (CCVD) among students at Hawassa University, Ethiopia	University students	Cross sectional	2020
Mary etal		Nigeria	1635		0.0235	0.0178	0.0052	CVD	Ishihara	Prevalence of Congenital Colour Vision Deficiency among Secondary School Students in Ibadan, South-West Nigeria	Secoundary scool	Cross sectional	2016
Olalekan etal		Nigeria	2326	7.22	0.025	0.021	0.004	CVD	Richmond-HRR	Colour vision deficiency among students in Lagos State, Nigeria	primary and secoundary	Cross sectional	2019
tabanesi etal		Nigeria	1300		0.026	0.004	0.022	CVD	Ishihara	Screening for congential color deficency in primary childern in pourt court	Primary school	Cross sectional	2008
Mengistu etal		Ethiopia	875	8.18	0.041	0.03	0.011	CVD	Ishihara	Prevalence of visual impairment among school children in three primary schools of Sekela Woreda, Amhara regional state, north-west Ethiopia	school childern	Cross sectional	2019
Gashaw etal		Ethiopia	844	7.18	0.041	0.036	0.006	CVD	Ishihara	Prevalence of color vision defciency among school children in Wolkite, Southern Ethiopia	school childern	Cross sectional	2018
Mulusew etal	2009	Ethiopia	1040		0.042			CVD	Ishihara	Prevalence of congenital color vision defects among school children in five schools of Abeshge District, Central Ethiopia	school childern	Cross sectional	2013
Gloria etal		Nigeria	950	10.2	0.012	0.0094	0.0021	CVD	Ishihara	Colour vision defect among secondary school students in Enugu, Nigeria: prevalence, pattern and impact	Secoundary scool	Cross sectional	2020
Wedawek A etal		Ethiopia	2400	12.16	0.0229	0.0208	0.0021	CVD	Ishihara	Prevalence and Allele Frequency of Red-Green Color Vision Defects among School Children in Repi Primary School in Addis Ababa, Ethiopia	Primary school	Cross sectional	2021
Samson etal		Nigeria	1191	18.39	0.0285	0.0201	0.0084	CVD	Ishihara	Prevalence and population genetic data of colour vision defciency among students from selected tertiary institutions in Lagos State, Nigeria	University students	Cross sectional	2022
R. N. Ativie etal		Nigeria	1500	10.6	0.0187	0.0152	0.0033	CVD	Ishihara	Prevalence of Congenital Colour Vision Deficiency in Nigerians Living in Ugep, Cross River State	Community	Cross sectional	2020
Ed Nwobodo etal		Nigeria	291		0.017	0.0101	0.0069	CVD	Ishihara	Colour Perception Studies on Students of Nnamdi Azikiwe University Nnewi Campus, Nigeria	University students	Cross sectional	2020
